# Supplementary material for: C-C Bonding in Molecular Systems via Cross-Coupling-like Reactions Involving Noncovalently Bound Constituent Ions
Source: Molecules. 2024 Sep 18;29(18):4429. doi: 10.3390/molecules29184429 (PMC11433999; doi:10.3390/molecules29184429)
Supplement: Supplementary file 1 [file molecules-29-04429-s001.zip]

Archive with 1 entries (1 files):
- molecules-3163549-supplementary.pdf
